# Supplementary material for: Relationship between mental disorders and non-traumatic cerebral hemorrhage: cross-sectional analysis and mendelian randomization
Source: PeerJ. 2026 Jun 29;14:e21385. doi: 10.7717/peerj.21385 (PMC13326650; doi:10.7717/peerj.21385)
Supplement: Supplemental Information 1 [file peerj-14-21385-s001.xlsx]

## Sheet: Supplementary table 1
Supplementary table 1. Instrumental variables for psychosystemic disorders.
1. Attention deficit hyperactivity disorder
chr exposure	pos exposure	beta exposure	se exposure	pval exposure	SNP	effect_allele exposure	other_allele exposure	R2	F
1	96485694	0.1502	0.0329	4.869e-06	rs222903	A	C	0.0313477	20.8424
2	166337818	0.2163	0.0444	1.09799e-06	rs79891548	C	T	0.0334484	23.7327
2	172443949	0.2252	0.0489	4.09798e-06	rs58520674	C	G	0.0316218	21.2089
2	109359283	0.2502	0.0519	1.45801e-06	rs150844750	C	T	0.0330999	23.2402
3	53768055	-0.1588	0.0347	4.75204e-06	rs76384310	G	A	-0.0314233	20.9432
4	151210677	0.1261	0.0267	2.33002e-06	rs17588356	T	G	0.032428	22.3053
4	89798892	0.1204	0.0261	3.93704e-06	rs17815990	C	T	0.0316747	21.28
5	75339982	0.3392	0.0686	7.74604e-07	rs114247285	A	G	0.0339489	24.4491
6	53899088	0.4652	0.0952	1.02601e-06	rs142295881	G	A	0.0335508	23.8784
7	116459931	-0.1468	0.0316	3.44699e-06	rs35678938	A	C	-0.0318979	21.5813
7	81669553	-0.1195	0.0256	3.02901e-06	rs12535840	G	C	-0.0320516	21.7899
11	69705480	0.1339	0.0269	6.54892e-07	rs28600876	C	G	0.0341758	24.7774
12	89776485	0.1196	0.025	1.78501e-06	rs770082	A	G	0.0328474	22.8867
12	24184544	0.1132	0.0246	4.15997e-06	rs10842262	C	G	0.0315965	21.175
14	33382322	0.1168	0.0254	4.33301e-06	rs11849175	C	G	0.0315746	21.1455
15	80686993	0.1702	0.0319	9.33706e-08	rs7181782	G	C	0.0366288	28.4667
15	40220100	0.2026	0.0439	3.85603e-06	rs12594695	C	G	0.0316885	21.2985
15	29885746	0.1376	0.0299	4.292e-06	rs7166121	G	A	0.0315991	21.1785
16	754314	-0.1681	0.0323	1.89099e-07	rs4984687	T	C	-0.03573	27.0851
16	18050926	-0.1281	0.0261	9.34803e-07	rs9941217	G	C	-0.0336982	24.0889
17	62020678	0.3198	0.0683	2.813e-06	rs12949493	A	T	0.0321498	21.9238
2. Dementia with Lewy bodies
chr exposure	pos exposure	beta exposure	se exposure	pval exposure	SNP	effect_allele exposure	other_allele exposure	eaf exposure	R2	F
1	155206167	1.06082	0.149491	1.28233e-12	rs2230288	T	C	0.00906382	0.0869125	50.3562
1	234512554	-0.624965	0.12882	1.22552e-06	rs2991959	T	C	0.0297989	-0.0595393	23.5367
2	212131167	0.263878	0.0564639	2.96169e-06	rs59557467	T	C	0.111622	0.0573613	21.8406
2	127892810	0.22653	0.0385412	4.16035e-09	rs6733839	T	C	0.361559	0.0720729	34.5463
4	27687900	-0.187458	0.0405027	3.68689e-06	rs365535	C	T	0.328284	-0.0568094	21.421
4	939087	0.220396	0.0399821	3.53932e-08	rs6599388	T	C	0.310388	0.0676154	30.3862
4	90763360	0.240262	0.0371284	9.72971e-11	rs7680557	A	C	0.496275	0.0793069	41.8753
5	150951368	0.176484	0.0383072	4.08348e-06	rs10039591	A	G	0.596846	0.0565499	21.2251
8	119771760	0.576119	0.121953	2.31153e-06	rs117947506	A	G	0.018376	0.0579817	22.3172
8	25524964	-0.198263	0.0381486	2.0239e-07	rs2467712	G	A	0.398311	-0.0637647	27.0101
9	113479789	0.237362	0.0513896	3.857e-06	rs10980539	A	G	0.140124	0.0566943	21.334
10	28061892	0.874906	0.189619	3.9493e-06	rs11006709	G	A	0.00720139	0.0566349	21.2892
10	16370017	0.190678	0.0408967	3.12385e-06	rs1334587	C	G	0.279488	0.0572272	21.7383
14	82898600	0.363941	0.0753688	1.37335e-06	rs79077077	T	A	0.0571145	0.0592622	23.3173
16	83709666	-0.170713	0.0372104	4.48126e-06	rs8058532	T	C	0.537621	-0.0563138	21.0477
18	25028078	-0.303494	0.0654993	3.59426e-06	rs16943674	T	C	0.105538	-0.0568738	21.4697
19	45393516	0.889565	0.16344	5.24626e-08	rs117310449	T	C	0.00819469	0.0667654	29.6237
19	45410002	0.902123	0.0538205	4.65372e-63	rs769449	A	G	0.100074	0.201832	280.955
19	10423815	0.241086	0.0504834	1.79221e-06	rs8101195	A	G	0.81773	0.0586109	22.8059
3. Depression
chr exposure	pos exposure	beta exposure	se exposure	pval exposure	SNP	effect_allele exposure	other_allele exposure	eaf exposure	R2	F
1	8658477	0.00285002	0.000598706	1.89998e-06	rs79769442	T	C	0.191775	0.00683808	22.6605
1	191239330	0.00252236	0.000536599	2.39999e-06	rs61643344	C	A	0.259737	0.00675239	22.096
1	210797443	-0.00232084	0.000492785	2.39999e-06	rs7514305	T	G	0.626819	-0.00676531	22.1807
1	73651519	-0.00240047	0.000471149	3.50002e-07	rs12034885	T	A	0.497975	-0.00731874	25.9583
2	63431859	-0.002347	0.000477078	8.09991e-07	rs62177773	G	T	0.493723	-0.0070668	24.2018
2	153997672	0.00257015	0.000541541	2.19999e-06	rs4405712	G	A	0.263484	0.00681753	22.5245
2	104566237	-0.00228658	0.000478708	1.7e-06	rs12992606	T	C	0.517318	-0.00686144	22.8156
2	27379189	0.00488216	0.00100279	1.2e-06	rs149443948	T	C	0.061741	0.00699361	23.703
2	206846351	-0.00424018	0.00090592	3.09999e-06	rs78943553	A	C	0.07265	-0.00672349	21.9073
3	20032264	0.00251173	0.000477224	1.29999e-07	rs7613136	A	C	0.576153	0.00756046	27.7014
3	47459679	-0.00222915	0.000476028	3.09999e-06	rs12487736	T	C	0.567209	-0.00672678	21.9287
4	165585563	0.00236209	0.000470704	5.69994e-07	rs12507345	G	A	0.505665	0.00720854	25.1824
4	128370490	0.00889503	0.00182582	1.2e-06	rs74887225	A	C	0.018048	0.00699824	23.7344
5	80298768	0.00297197	0.00061975	1.7e-06	rs12153097	T	G	0.174346	0.00688855	22.9962
5	141084505	0.00315756	0.000683636	3.59998e-06	rs58457416	A	G	0.142708	0.00663479	21.3331
6	27799470	-0.00746669	0.00130827	1.2e-08	rs71559051	G	A	0.060466	-0.00819835	32.5733
6	6533706	0.00223121	0.000481325	3.59998e-06	rs849054	C	T	0.422532	0.0066589	21.4884
6	97722453	-0.00301506	0.00056671	9.59997e-08	rs1124241	A	G	0.22493	-0.00764245	28.3055
7	142134513	-0.00223755	0.000485638	3.79997e-06	rs6464499	G	C	0.381301	-0.00661852	21.2285
7	12250378	0.00243676	0.000476765	3.09999e-07	rs3807866	A	G	0.415945	0.00734187	26.1226
7	21462121	-0.00230316	0.000489252	2.5e-06	rs4722028	G	A	0.627668	-0.00676226	22.1607
8	14905579	-0.00328499	0.000682448	1.29999e-06	rs2054064	T	A	0.141206	-0.00691455	23.1702
8	26792383	0.00450399	0.000936203	1.5e-06	rs554614983	C	A	0.074006	0.00691078	23.1449
8	41868921	-0.0022648	0.000472925	1.6e-06	rs10112548	T	G	0.549745	-0.00687919	22.9338
11	62690247	-0.00237042	0.000503035	2.5e-06	rs10897304	G	A	0.326311	-0.00676904	22.2052
13	37330667	0.00468467	0.00099629	2.5e-06	rs73173375	T	A	0.084793	0.0067545	22.1099
14	24459514	0.0062723	0.00136852	4.49997e-06	rs45596131	A	G	0.031256	0.0065838	21.0064
15	61616641	0.00717499	0.00154169	3.09999e-06	rs144560187	T	C	0.02619	0.00668536	21.6595
16	5924506	-0.00757289	0.00157979	1.79999e-06	rs72769061	C	T	0.023106	-0.00688592	22.9787
17	13573652	0.013028	0.00258396	4.39997e-07	rs143172475	T	A	0.010567	0.00724254	25.4205
18	52495324	-0.00285299	0.000561274	3.59998e-07	rs3764512	T	G	0.22998	-0.0073017	25.8375
18	50226797	-0.00351441	0.000760969	3.79997e-06	rs56871666	G	A	0.108581	-0.00663416	21.329
18	55619878	-0.00481499	0.00103865	3.40001e-06	rs17064156	A	G	0.054449	-0.00665927	21.4908
19	11836395	-0.0087577	0.00187929	3.29997e-06	rs78411970	C	T	0.016213	-0.00669417	21.7166
20	26124666	0.0117424	0.00231886	4.39997e-07	rs569773055	C	T	0.01367	0.00727413	25.6428
22	23383863	-0.00236043	0.000518457	4.90004e-06	rs4434089	A	G	0.299652	-0.00654002	20.728
4. Eating disorders
chr exposure	pos exposure	beta exposure	se exposure	pval exposure	SNP	effect_allele exposure	other_allele exposure	eaf exposure	F
2	221644928	0.1948	0.0416	2.852e-06	rs1509634	C	T	0.2061	21.9276
2	234874639	0.438	0.0928	2.37301e-06	rs12185590	T	C	0.03491	22.2768
3	27037728	0.3222	0.0651	7.52194e-07	rs13093597	C	T	0.07283	24.4957
3	121913115	0.3052	0.0668	4.96695e-06	rs9826770	C	T	0.06778	20.8745
8	105081898	0.1643	0.0337	1.071e-06	rs4236771	A	T	0.5721	23.7692
11	59257210	0.3604	0.073	8.05304e-07	rs75340811	C	T	0.05709	24.3738
11	110262018	0.7114	0.1551	4.509e-06	rs183576144	G	A	0.01345	21.038
12	77819861	0.2594	0.0566	4.62701e-06	rs11524966	T	G	0.09772	21.0042
14	49387315	0.3304	0.0592	2.34698e-08	rs61980750	T	G	0.09344	31.1485
5. Gender identity disorders
chr exposure	pos exposure	se exposure	pval exposure	beta exposure	SNP	effect_allele exposure	other_allele exposure	eaf exposure	F
7	18392543	0.1607	2.651e-06	-0.7547	rs655828	G	A	0.198	22.0555
9	113319210	0.2179	4.62296e-06	0.9982	rs76414834	C	T	0.1027	20.9856
12	11943333	1.0182	2.40497e-08	5.6818	rs61500308	T	C	0.009043	31.1391
16	80935842	0.1231	1.96598e-06	0.5856	rs6564796	C	T	0.5043	22.6301
17	52375205	0.3408	3.69496e-06	1.5771	rs76503165	A	G	0.04213	21.4151
18	62100076	0.4023	4.14e-06	1.8524	rs118078229	C	T	0.03456	21.2016
20	48100920	0.3791	4.82603e-06	1.7335	rs145469695	A	C	0.03653	20.9093
20	44780164	0.3631	1.43701e-06	1.7502	rs6124768	A	G	0.04141	23.2339
6. Habit and impulse disorders
chr exposure	pos exposure	beta exposure	se exposure	pval exposure	SNP	effect_allele exposure	other_allele exposure	eaf exposure	F
2	47883706	1.6773	0.3674	4.98196e-06	rs188253666	T	G	0.01938	20.8422
4	90379170	1.2924	0.2379	5.52599e-08	rs185353880	A	G	0.04248	29.5124
5	170203583	0.4699	0.1005	2.91897e-06	rs55952139	C	A	0.2835	21.8614
9	138777312	0.4145	0.0899	4.01597e-06	rs1009473	C	T	0.4452	21.2584
10	109931534	14.8247	2.9557	5.28603e-07	rs77326536	G	A	0.0008401	25.1566
10	123147227	0.8464	0.1797	2.46201e-06	rs71484667	G	A	0.07827	22.1848
17	15747636	0.7198	0.1296	2.81203e-08	rs58052641	A	G	0.1669	30.8471
21	21817825	-0.4212	0.0912	3.84503e-06	rs2826259	G	A	0.6077	21.3298
7. Obsessive-compulsive disorder
chr exposure	pos exposure	pval exposure	beta exposure	se exposure	SNP	effect_allele exposure	other_allele exposure	eaf exposure	F
2	129562701	3.41303e-06	1.472	0.317	rs71420856	T	A	0.007134	21.5624
3	56847945	3.14203e-06	0.2141	0.0459	rs13070807	G	C	0.5423	21.7574
4	184486097	2.121e-06	0.3994	0.0842	rs115217909	T	C	0.07952	22.5005
4	73706281	3.15e-08	1.0399	0.1879	rs571464619	A	C	0.01703	30.6288
5	83946735	1.25901e-06	0.7186	0.1483	rs114579897	T	G	0.02622	23.4797
6	56298722	4.79899e-06	0.328	0.0717	rs12195424	A	G	0.1164	20.9271
6	125697434	7.13608e-07	0.3531	0.0712	rs35646408	A	G	0.1236	24.5944
8	111353512	2.77e-07	0.4489	0.0874	rs58466321	C	T	0.0768	26.3801
11	111113885	4.02698e-06	-0.3002	0.0651	rs12794942	T	C	0.1489	21.2647
16	79050368	4.77397e-06	-0.6767	0.1479	rs2550722	G	A	0.9718	20.9342
17	77869436	4.12696e-06	0.2995	0.065	rs12601601	C	G	0.142	21.2308
18	57914679	4.26697e-06	-0.2696	0.0586	rs68033110	A	G	0.1874	21.1663
19	47033691	4.30695e-06	-0.2088	0.0454	rs10417062	A	G	0.5356	21.1519
8. Persistent mood disorders
chr exposure	pos exposure	beta exposure	se exposure	pval exposure	SNP	effect_allele exposure	other_allele exposure	eaf exposure	F
3	158284861	-0.1129	0.0241	2.89601e-06	rs1714521	C	A	0.4359	21.9459
3	195429911	0.4443	0.0933	1.91298e-06	rs144962482	C	T	0.01957	22.6772
7	101756965	0.3026	0.0641	2.33598e-06	rs150326732	T	G	0.03775	22.2855
9	107712707	-0.1157	0.0242	1.72699e-06	rs2472447	A	G	0.5837	22.8579
10	119623503	0.488	0.1007	1.273e-06	rs112062107	C	A	0.01537	23.4845
10	85993836	0.3704	0.0782	2.17901e-06	rs4933986	G	A	0.9746	22.4351
11	18794370	0.1282	0.0264	1.22301e-06	rs12575115	C	G	0.2865	23.5813
11	21548813	0.6017	0.124	1.21001e-06	rs149808793	G	A	0.01071	23.546
13	92156617	-0.4188	0.0871	1.51001e-06	rs118138989	C	T	0.02022	23.1194
16	5498590	0.1378	0.0256	7.19002e-08	rs917449	T	C	0.6733	28.9747
20	56902419	0.2846	0.0617	3.97402e-06	rs565990	A	G	0.03903	21.2765
9. Phobic anxiety disorders
chr exposure	pos exposure	beta exposure	se exposure	pval exposure	SNP	effect_allele exposure	other_allele exposure	eaf exposure	F
1	242551121	7.5372	1.5816	1.884e-06	rs34473966	C	A	0.0004201	22.7105
1	75468011	-0.1633	0.0357	4.61403e-06	rs3856037	G	A	0.2641	20.9236
3	105074231	0.523	0.1134	4.02096e-06	rs77580684	T	C	0.02129	21.2705
5	145116360	0.8248	0.1761	2.83302e-06	rs75201544	A	G	0.009268	21.9371
9	13039118	-0.1666	0.0354	2.45799e-06	rs201282918	G	A	0.2798	22.1485
10	101068286	0.3317	0.0703	2.40902e-06	rs34342622	T	C	0.05609	22.2628
14	76583051	0.2513	0.0536	2.76102e-06	rs8008001	C	T	0.09644	21.9814
10. Post-traumatic stress disorder
chr exposure	pos exposure	beta exposure	se exposure	pval exposure	SNP	effect_allele exposure	other_allele exposure	eaf exposure	F
2	49133774	-0.2386	0.0516	3.74602e-06	rs78341975	A	C	0.2359	21.3817
3	61942348	0.5899	0.1259	2.81002e-06	rs62245361	C	T	0.03478	21.9536
5	96129683	1.1308	0.2221	3.53102e-07	rs41276271	G	A	0.01093	25.9224
6	125103839	-0.2837	0.0575	7.96893e-07	rs1004249	T	G	0.1752	24.3435
9	29661359	-0.2368	0.0506	2.88802e-06	rs10511831	C	T	0.248	21.9009
11	20845222	-0.4191	0.0889	2.41802e-06	rs11025772	G	T	0.06727	22.2245
12	24293034	0.5412	0.0952	1.31199e-08	rs17409645	G	C	0.06553	32.3178
16	84033088	-0.3764	0.081	3.35498e-06	rs35241658	G	A	0.08413	21.5938
16	73692719	-0.3099	0.0636	1.09701e-06	rs62043049	A	G	0.1389	23.7426
22	32576937	1.0443	0.2284	4.83704e-06	rs75721586	C	A	0.0116	20.9054
11. Sleep disorders
chr.exposure	pos.exposure	pval.exposure	beta.exposure	se.exposure	SNP	effect_allele.exposure	other_allele.exposure	eaf.exposure	F
8	51970609	3.97201e-06	0.2959	0.0642	rs6990018	T	C	0.05167	21.2432
13	20806360	6.35594e-07	1.4388	0.2889	rs144766287	T	G	0.003221	24.8031
17	69579383	2.34898e-06	0.1453	0.0308	rs4503842	G	A	0.6947	22.2551
21	31267808	4.22396e-06	-0.1921	0.0418	rs465900	A	G	0.1328	21.1204
12. Somatoform disorder
chr exposure	pos exposure	beta exposure	se exposure	pval exposure	SNP	effect_allele exposure	other_allele exposure	eaf exposure	F
1	44998076	-0.1395	0.0294	2.146e-06	rs272561	C	T	0.3654	22.5141
1	166131766	0.4707	0.1007	2.93697e-06	rs114971600	A	C	0.0213	21.8489
1	166529847	-0.1572	0.0313	5.10105e-07	rs7555329	G	A	0.2831	25.2241
2	45559144	0.197	0.042	2.714e-06	rs13430701	G	T	0.137	22.0006
3	60497851	0.1356	0.0281	1.38899e-06	rs11721188	T	C	0.4877	23.2866
4	5820487	-0.1353	0.029	3.03103e-06	rs12507829	G	C	0.5296	21.7671
5	169435713	0.1363	0.0296	4.07803e-06	rs2287727	C	A	0.3538	21.2035
6	47369202	0.1308	0.0281	3.37404e-06	rs4288204	A	C	0.4717	21.6672
6	42384634	0.44	0.0921	1.79201e-06	rs140489675	T	G	0.02568	22.8237
6	143840049	0.1831	0.0383	1.706e-06	rs7747116	T	C	0.8355	22.8549
6	12338855	0.147	0.0313	2.61499e-06	rs35198442	T	C	0.2839	22.057
8	104910501	0.8437	0.1803	2.86003e-06	rs143916352	G	A	0.0073	21.897
10	5282857	0.357	0.0766	3.13697e-06	rs7477097	T	G	0.03758	21.721
12	75643724	0.9468	0.1934	9.74698e-07	rs117340383	T	C	0.006807	23.9664
13	110333300	0.217	0.0428	4.00101e-07	rs72665783	A	G	0.1269	25.7058
17	70647389	-0.172	0.0375	4.509e-06	rs11077617	C	T	0.8268	21.0375
17	57621314	0.6194	0.132	2.696e-06	rs144901553	T	C	0.01331	22.0188
19	51153432	0.1353	0.0292	3.74904e-06	rs35429431	C	T	0.3734	21.4699
13. Anxiety disorders
chr exposure	pos exposure	pval exposure	beta exposure	se exposure	SNP	effect_allele exposure	other_allele exposure	eaf exposure	F
1	246231670	1.07199e-06	-0.0628	0.0129	rs2787970	C	T	0.2547	23.6995
1	214059970	4.12202e-07	-0.1514	0.0299	rs61820769	T	C	0.03743	25.6395
1	151233107	3.93396e-06	0.3351	0.0726	rs143927812	A	G	0.006512	21.3047
1	208434769	1.78398e-06	0.1573	0.0329	rs116613090	T	A	0.02998	22.8594
4	112172986	1.448e-07	-0.1139	0.0217	rs11729045	A	C	0.07413	27.5504
5	60906140	1.10701e-06	0.1135	0.0233	rs13190528	G	A	0.06249	23.729
6	45501937	1.18599e-06	-0.127	0.0261	rs12208240	A	G	0.05091	23.677
6	104314167	1.692e-06	0.0848	0.0177	rs72996580	A	G	0.1128	22.9533
6	27031029	1.67799e-06	-0.1056	0.022	rs13191326	G	A	0.07441	23.04
6	170558257	4.84797e-06	-0.1182	0.0259	rs118078990	T	C	0.05041	20.8274
7	82762801	4.07296e-06	-0.1833	0.0398	rs78840759	C	T	0.02109	21.2109
7	100012334	2.39602e-07	-0.0639	0.0124	rs34919929	A	G	0.7114	26.5557
9	140298771	2.60298e-06	0.3429	0.073	rs145070376	C	G	0.006683	22.0643
9	117369626	3.18097e-06	0.1804	0.0387	rs116905709	A	G	0.02179	21.7296
11	1093710	4.98001e-06	-0.066	0.0145	rs7944723	G	C	0.812	20.7182
11	45294586	2.77402e-06	0.4433	0.0946	rs76433582	G	A	0.003674	21.959
12	108885446	8.70302e-07	0.0629	0.0128	rs2193743	G	A	0.2629	24.148
16	23593287	5.365e-07	0.1305	0.026	rs144051380	A	G	0.04991	25.1927
16	73690558	2.82202e-06	0.0595	0.0127	rs62043045	G	A	0.2618	21.9496
18	52476108	6.31902e-07	0.0561	0.0113	rs7237747	G	C	0.4507	24.6473
19	849935	2.59998e-06	-0.0574	0.0122	rs3761010	C	A	0.3126	22.1363
20	59101886	4.14801e-06	-0.1559	0.0339	rs62205564	T	C	0.02872	21.1491
20	54328244	2.66698e-06	-0.0854	0.0182	rs11907168	A	G	0.1111	22.0178
14. Dementia
chr exposure	pos exposure	beta exposure	se exposure	pval exposure	SNP	effect_allele exposure	other_allele exposure	eaf exposure	F
1	15814186	0.1018	0.0216	2.34698e-06	rs6667862	T	C	0.6372	22.212
3	63864675	0.4767	0.0968	8.51707e-07	rs139477670	T	C	0.01257	24.2516
4	40095291	-0.1158	0.0253	4.57099e-06	rs28829300	T	C	0.2104	20.9496
9	27632742	0.3372	0.0736	4.617e-06	rs143956135	A	T	0.02332	20.9903
11	99794108	1.1143	0.2337	1.85498e-06	rs189226768	C	T	0.002508	22.7346
14	89742820	0.3077	0.0648	2.05599e-06	rs17798837	C	A	0.02744	22.5478
17	7262226	-0.1376	0.0297	3.73104e-06	rs8078146	T	A	0.1481	21.4647
18	49935680	0.3349	0.073	4.44304e-06	rs79815046	G	T	0.02081	21.0467
19	46144814	-0.2711	0.0524	2.30202e-07	rs28602630	A	G	0.04135	26.7668
19	46779804	0.3083	0.0541	1.23401e-08	rs143399042	C	T	0.03934	32.4753
19	48111255	0.121	0.0265	4.96501e-06	rs2921549	C	A	0.8107	20.8487
19	45356141	0.1996	0.0246	4.78189e-16	rs2972558	T	C	0.764	65.8341
19	45411941	1.037	0.0296	1e-200	rs429358	C	T	0.1826	1227.37
19	45502808	0.1487	0.0219	1.07498e-11	rs7251655	T	C	0.339	46.1035
19	45587342	-0.1319	0.0208	2.10999e-10	rs8111560	G	A	0.5372	40.2127
15. Autism Spectrum Disorder
chr.exposure	pos.exposure	pval.exposure	beta.exposure	se.exposure	SNP	effect_allele.exposure	other_allele.exposure	R2	F
1	104792257	6.98297e-07	-0.0686965	0.0138	rs11185408	A	G	-0.0231164	24.7806
1	193502609	3.26302e-06	-0.0656005	0.0141	rs6692705	G	A	-0.0216056	21.6459
1	147183927	4.67498e-06	-0.176296	0.0385	rs78653484	T	C	-0.0212649	20.9683
1	96978961	1.13501e-07	0.0769026	0.0145	rs2391769	G	A	0.0246275	28.1285
1	99092784	3.07397e-07	-0.0735014	0.0144	rs6701243	C	A	-0.0237023	26.0535
3	191838169	4.26e-06	0.0953992	0.0207	rs79940520	G	A	0.021402	21.2397
3	62481063	2.069e-07	0.080704	0.0155	rs1452075	T	C	0.0241778	27.1098
5	87854395	1.92398e-06	0.067305	0.0141	rs4916723	C	A	0.0221667	22.7854
5	103995368	3.25402e-07	-0.0728043	0.0143	rs325485	G	A	-0.0236417	25.9204
6	98583488	5.89196e-07	0.0704976	0.0141	rs72934503	G	A	0.0232176	24.9983
6	11730878	9.05295e-07	-0.0684994	0.0139	rs9366877	G	A	-0.0228843	24.2853
6	135035609	3.12097e-06	0.0672006	0.0144	rs9389208	T	C	0.0216715	21.7782
6	16753147	1.76498e-06	-0.0957953	0.0201	rs16879023	A	G	-0.022132	22.7141
6	29575405	1.69399e-06	0.113695	0.0238	rs740883	T	A	0.0221839	22.8207
6	23767038	4.91496e-06	0.0697033	0.0153	rs12203328	C	G	0.0211565	20.7551
7	104744219	1.118e-07	0.216901	0.0409	rs111931861	G	A	0.0246256	28.124
7	71646872	4.36305e-06	-0.0670042	0.0146	rs7783557	C	T	-0.0213123	21.0619
8	60390318	3.56599e-06	0.140297	0.0303	rs76397219	G	A	0.0215023	21.4393
8	142615222	2.58702e-06	-0.0692	0.0147	rs11787216	T	C	-0.0218607	22.1604
8	131472047	2.04998e-06	-0.0906996	0.0191	rs10110094	G	A	-0.0220519	22.5499
8	10576775	1.065e-08	0.0843044	0.0147	rs10099100	C	G	0.0266292	32.8901
9	76179384	2.34498e-06	0.0839035	0.0178	rs28729902	G	A	0.0218895	22.2188
10	16691399	3.13098e-07	0.138996	0.0272	rs45595836	T	C	0.0237296	26.1136
10	130488026	1.37101e-06	0.0680968	0.0141	rs4750990	C	T	0.0224274	23.3247
10	65421442	1.87599e-06	-0.290698	0.061	rs141319505	G	A	-0.0221302	22.7104
10	72749037	8.99995e-07	0.130502	0.0266	rs78827416	A	G	0.0227826	24.0697
11	102735140	4.21105e-06	0.159403	0.0346	rs644552	A	G	0.0213944	21.2247
12	73196902	1.60602e-06	0.0843044	0.0176	rs35404050	T	C	0.0222438	22.9443
13	66970212	1.90999e-06	0.207406	0.0435	rs77691144	C	T	0.0221414	22.7334
14	94838142	3.04397e-07	0.220997	0.0432	rs112635299	T	G	0.0237553	26.1701
15	93953737	2.22101e-06	0.187898	0.0397	rs78058104	A	G	0.0219789	22.4008
17	44019083	8.93902e-07	-0.0784044	0.0159	rs141455452	G	T	-0.0228986	24.3157
18	55872558	1.12401e-06	-0.0724954	0.0149	rs292441	A	G	-0.022594	23.6727
19	37980494	9.61192e-07	0.237306	0.0484	rs149923766	G	T	0.0227683	24.0396
20	14760747	2.85799e-07	0.0709989	0.0138	rs2224274	T	C	0.0238907	26.4695
20	21248116	2.04099e-09	-0.0956963	0.016	rs910805	A	G	-0.0277707	35.7726
21	37255329	2.36401e-06	0.190096	0.0403	rs144911765	C	T	0.021905	22.2503
16. Bipolar disorder
chr.exposure	pos.exposure	beta.exposure	se.exposure	pval.exposure	SNP	effect_allele.exposure	other_allele.exposure	R2	F
1	41841503	0.0515986	0.0105	9.794e-07	rs61774748	G	T	0.00764218	24.1489
1	78502520	-0.0501987	0.0101	7.34395e-07	rs12411130	A	C	-0.00772928	24.7026
1	19992066	-0.0526019	0.0098	7.25003e-08	rs10917509	C	T	-0.00834721	28.8105
1	108515714	0.0593997	0.0121	8.55697e-07	rs345257	A	G	0.00763427	24.0989
1	95608431	-0.0672006	0.0144	3.22701e-06	rs12407573	C	G	-0.00725739	21.7782
1	225675003	0.0606952	0.0132	3.897e-06	rs3795443	G	A	0.00715073	21.1427
1	191418368	0.0475005	0.0098	1.295e-06	rs12065220	T	C	0.00753774	23.4933
1	210254787	0.0497997	0.0105	2.27101e-06	rs2484034	A	G	0.00737576	22.4944
1	163745389	-0.0542041	0.0094	7.172e-09	rs10737496	T	C	-0.00896743	33.2513
1	73429567	-0.0458048	0.0094	1.14201e-06	rs11210099	C	T	-0.00757795	23.7447
1	42165629	-0.0773036	0.0158	1.04299e-06	rs12134005	T	C	-0.00760871	23.9379
1	61105668	0.0566021	0.0094	1.62099e-09	rs2126180	A	G	0.00936412	36.2585
1	150466925	-0.0537019	0.0113	1.992e-06	rs12116970	T	C	-0.00739061	22.5851
1	154866093	0.0551005	0.0102	5.62005e-08	rs4845399	T	C	0.00840081	29.1817
2	63990744	-0.0485997	0.0106	4.99505e-06	rs12464279	G	T	-0.00713014	21.0211
2	97416153	-0.0660967	0.0101	4.77639e-11	rs4619651	A	G	-0.0101769	42.8269
2	241553492	0.0613011	0.0114	7.60204e-08	rs4676412	A	G	0.00836237	28.9152
2	58058354	-0.132001	0.0251	1.509e-07	rs149002246	G	C	-0.00817843	27.6571
2	37477243	-0.0477039	0.0096	7.34007e-07	rs11679617	T	C	-0.00772771	24.6925
2	82094566	-0.0471984	0.0101	3.00303e-06	rs6715448	C	T	-0.00726734	21.8379
2	22604140	0.0490012	0.0094	1.87901e-07	rs2339519	A	G	0.00810673	27.1743
2	166152389	-0.102899	0.0185	2.678e-08	rs17183814	A	G	-0.00864977	30.937
2	169481837	-0.0618004	0.011	2.054e-08	rs13417268	G	C	-0.00873702	31.5644
2	174942726	0.0553013	0.0115	1.487e-06	rs10930634	T	C	0.00747836	23.1246
2	45919058	0.0847957	0.016	1.11099e-07	rs645565	T	C	0.00824177	28.0872
2	211214735	-0.167504	0.0315	1.053e-07	rs140565076	A	G	-0.00826953	28.2767
2	21534298	-0.0511968	0.0095	7.16193e-08	rs733760	T	G	-0.00838079	29.0428
2	109860154	-0.050503	0.0096	1.38599e-07	rs7609336	A	G	-0.00818112	27.6753
2	28113911	0.0641013	0.0124	2.34099e-07	rs2305929	G	A	0.00803919	26.7233
2	183704659	0.0786969	0.0169	3.22901e-06	rs79576701	C	T	0.0072417	21.6841
2	185771790	-0.0567961	0.0107	1.16001e-07	rs4666995	G	A	-0.0082547	28.1754
2	193738336	0.0529051	0.0097	4.25402e-08	rs2011302	A	T	0.00848186	29.7476
2	198522632	-0.0507026	0.0099	2.70097e-07	rs13404366	G	A	-0.00796457	26.2295
2	201240086	0.0497997	0.0099	4.45297e-07	rs994280	G	A	0.00782275	25.3036
2	73552542	0.0499994	0.0104	1.54501e-06	rs7573275	A	G	0.00747654	23.1134
3	29751565	0.0460021	0.0094	9.09097e-07	rs62234939	C	T	0.00761059	23.9497
3	132990833	0.0471964	0.0101	2.90703e-06	rs57116584	T	C	0.00726703	21.8361
3	184063791	0.0559039	0.0114	9.86597e-07	rs9944	G	A	0.00762616	24.0478
3	10525096	-0.049999	0.0096	1.67699e-07	rs735931	G	A	-0.00809948	27.1257
3	36856030	0.0830012	0.0093	6.63437e-19	rs9834970	C	T	0.0138784	79.6531
3	85788807	-0.0463968	0.0095	9.57106e-07	rs9883919	A	T	-0.00759509	23.8522
3	185822774	0.0593997	0.0129	4.314e-06	rs10937241	G	A	0.00716085	21.2026
3	44769620	-0.0495042	0.0098	4.01597e-07	rs59212827	A	G	-0.00785568	25.5171
3	52626443	-0.067696	0.0093	3.61493e-13	rs2336147	C	T	-0.0113197	52.9859
3	153184301	0.0467982	0.0094	5.83203e-07	rs9812434	T	C	0.00774229	24.7858
3	107757060	-0.0515957	0.0094	4.46396e-08	rs696366	A	C	-0.00853593	30.1281
3	114133266	-0.132396	0.0255	2.11802e-07	rs78104110	T	C	-0.00807424	26.9569
3	70488207	-0.0660967	0.0119	2.64101e-08	rs6806239	G	T	-0.00863769	30.8507
4	129817440	-0.0670042	0.0134	5.51404e-07	rs318517	T	C	-0.00777616	25.0031
4	123076007	0.0630996	0.0105	1.85601e-09	rs112481526	G	A	0.00934543	36.1139
4	68119498	-0.0459003	0.0098	2.58e-06	rs28890251	C	T	-0.00728382	21.9371
4	118425913	0.050704	0.0094	6.11406e-08	rs2635209	C	T	0.00838842	29.0957
4	101507968	-0.0441987	0.0096	4.30596e-06	rs2651566	A	G	-0.00715992	21.1971
4	24271083	0.114805	0.024	1.67201e-06	rs6838474	T	C	0.00743907	22.8823
4	143630177	0.0480984	0.0099	1.17999e-06	rs12233703	T	A	0.00755552	23.6043
4	46240287	0.045102	0.0094	1.73101e-06	rs535066	T	G	0.00746169	23.0216
5	7542911	0.0671018	0.0112	1.963e-09	rs28565152	A	G	0.00931705	35.8949
5	146435163	0.0496	0.0097	3.57199e-07	rs11958187	A	G	0.00795202	26.1469
5	158490797	-0.0580991	0.0125	3.23601e-06	rs6883429	T	C	-0.00722818	21.6032
5	137712121	0.0593042	0.0108	3.70903e-08	rs10043984	T	C	0.00853939	30.1525
5	82631163	0.209697	0.0388	6.34702e-08	rs28360326	T	A	0.00840478	29.2093
5	80961069	-0.0603046	0.0105	8.81394e-09	rs6887473	A	G	-0.00893151	32.9854
5	152891678	0.101302	0.0218	3.19499e-06	rs72800727	A	T	0.00722656	21.5935
5	154808486	0.0475949	0.0103	3.50502e-06	rs35082563	C	A	0.0071861	21.3524
5	140264855	0.0488017	0.01	1.16399e-06	rs251381	G	A	0.00758933	23.8161
5	169289206	-0.0625991	0.0094	2.78997e-11	rs10866641	C	T	-0.0103561	44.3487
5	94112608	0.0497051	0.0094	1.22899e-07	rs255373	A	T	0.00822318	27.9606
5	104078233	-0.0517002	0.0104	7.25504e-07	rs60271	C	A	-0.00773085	24.7126
5	51693790	0.0885034	0.0179	7.43892e-07	rs35343411	A	G	0.0076891	24.4463
5	78840610	0.0571949	0.0104	3.63697e-08	rs7707252	G	A	0.00855242	30.2446
5	17215444	-0.050503	0.0099	3.48899e-07	rs2962370	C	G	-0.00793322	26.0234
6	166995260	0.0555973	0.0095	4.21803e-09	rs10455979	G	C	0.00910109	34.25
6	30351417	0.101501	0.0189	7.77195e-08	rs28780099	G	A	0.00835169	28.8414
6	43233990	-0.0633972	0.0134	2.36799e-06	rs76187039	T	G	-0.00735757	22.3836
6	17022069	0.0648052	0.0132	8.48809e-07	rs11963899	G	A	0.00763492	24.103
6	152790573	0.052199	0.0097	6.96306e-08	rs9371601	T	G	0.00836867	28.9588
6	32201469	0.0719042	0.0127	1.47601e-08	rs41315395	A	C	0.00880471	32.0554
6	66694975	0.173294	0.0371	2.94802e-06	rs111480622	T	C	0.00726406	21.8182
6	7977406	-0.0703	0.0131	8.77102e-08	rs197120	C	G	-0.00834546	28.7984
6	26463574	-0.135902	0.0175	6.97911e-15	rs13195401	T	G	-0.0120764	60.3081
6	98565211	0.0741957	0.0093	1.48388e-15	rs1487445	T	C	0.0124063	63.649
6	116513954	-0.0448013	0.0094	1.77101e-06	rs1204834	A	T	-0.00741194	22.7157
6	112590682	-0.0664991	0.0144	3.81101e-06	rs17680579	G	A	-0.00718163	21.3259
6	13166341	0.0480984	0.01	1.65101e-06	rs9395495	A	G	0.00747997	23.1346
6	77937077	-0.0556996	0.012	3.209e-06	rs12333212	C	T	-0.0072184	21.5448
7	24756377	0.0601004	0.0118	3.44096e-07	rs2299098	C	G	0.00792069	25.9412
7	11871787	0.0754997	0.0102	1.42298e-13	rs113779084	A	G	0.0115106	54.7886
7	108208802	-0.0454035	0.0099	4.255e-06	rs40948	A	G	-0.00713221	21.0333
7	140676153	0.0663962	0.0118	1.59901e-08	rs10255167	A	G	0.00875036	31.6608
7	131870597	0.0532004	0.0097	3.65502e-08	rs6946056	C	A	0.0085292	30.0806
7	105043229	-0.0614995	0.0104	3.47096e-09	rs11764361	G	A	-0.00919604	34.9685
7	21492589	-0.0582972	0.0094	5.93595e-10	rs6954854	A	G	-0.00964452	38.4627
7	2020995	-0.057004	0.0095	1.902e-09	rs12668848	A	G	-0.00933134	36.0051
7	82472663	0.0674976	0.0127	9.87393e-08	rs12055890	A	C	0.00826515	28.2468
7	115016799	0.0555021	0.0103	6.76301e-08	rs62474680	G	A	0.00837989	29.0365
7	29860341	0.0480984	0.0102	2.637e-06	rs174927	T	C	0.00733331	22.2362
8	9763581	0.089695	0.0135	2.6418e-11	rs62489493	G	C	0.0103322	44.1437
8	79976989	0.197098	0.0429	4.29497e-06	rs74840318	T	C	0.00714488	21.1081
8	97342582	0.0444954	0.0097	4.85099e-06	rs7001397	T	C	0.00713368	21.042
8	146115843	0.0638987	0.0136	2.65699e-06	rs56014219	T	A	0.00730672	22.0753
8	144993377	0.060196	0.01	1.62099e-09	rs6992333	G	A	0.00936116	36.2356
8	34152492	0.116096	0.02	6.24899e-09	rs2953928	A	G	0.00902715	33.6957
8	17024939	0.0654029	0.0127	2.46598e-07	rs146950761	G	C	0.00800867	26.5208
9	122222341	0.0608015	0.0131	3.49398e-06	rs11788723	C	T	0.00721793	21.542
9	141066490	0.0652001	0.0117	2.77402e-08	rs62581014	T	C	0.00866617	31.0545
9	80777913	0.163496	0.0356	4.30695e-06	rs116981909	A	G	0.00714212	21.0918
9	76102010	0.0523992	0.0097	7.83303e-08	rs10869262	A	G	0.00840076	29.1814
9	37361314	0.0623968	0.0123	4.07202e-07	rs10973308	T	C	0.00788905	25.7344
9	11694463	0.0444013	0.0096	4.14801e-06	rs1470309	G	A	0.00719274	21.3919
9	22697407	-0.0980972	0.0196	5.81099e-07	rs66550110	A	G	-0.00778339	25.0496
10	85874144	-0.0471984	0.01	2.52499e-06	rs12783919	A	G	-0.00734001	22.2769
10	111648659	0.0916987	0.0136	1.62705e-11	rs2273738	T	C	0.0104853	45.462
10	1817215	-0.0452984	0.0095	1.61599e-06	rs10903559	A	G	-0.0074153	22.7362
10	17457838	-0.0716972	0.0149	1.46599e-06	rs35512633	T	C	-0.00748316	23.1543
10	64484813	0.0492007	0.0094	1.72898e-07	rs7895364	C	G	0.00813973	27.396
10	101958770	0.106406	0.0224	2.08099e-06	rs12764732	T	C	0.00738733	22.565
10	106511954	-0.0501036	0.0106	2.551e-06	rs2496038	G	T	-0.00735076	22.3422
10	18751103	-0.0836976	0.0152	4.09996e-08	rs1998820	A	T	-0.00856317	30.3207
10	62322034	0.118097	0.0174	1.13999e-11	rs10994415	C	T	0.0105547	46.0659
11	130817579	-0.0473987	0.0098	1.38201e-06	rs7940866	A	T	-0.00752158	23.3927
11	13356030	0.0473956	0.01	2.072e-06	rs7947951	G	A	0.00737068	22.4634
11	45245778	-0.0827958	0.0168	7.87209e-07	rs35090414	T	G	-0.00766421	24.2884
11	61618608	0.072001	0.0097	9.9243e-14	rs174592	G	A	0.011543	55.0977
11	79107807	0.081004	0.0147	3.61202e-08	rs7108878	G	T	0.00856948	30.3653
11	65890597	-0.0693955	0.0121	9.891e-09	rs10791849	A	T	-0.00891887	32.8921
11	70517927	0.0652001	0.0101	1.243e-10	rs12575685	A	G	0.0100389	41.6729
11	112957783	0.0580953	0.0117	6.99294e-07	rs56331084	A	C	0.00772189	24.6553
11	63990302	0.0840014	0.0163	2.78503e-07	rs72920394	A	G	0.00801431	26.5582
11	88230512	-0.0555009	0.0118	2.51403e-06	rs308800	C	T	-0.00731455	22.1226
11	99588751	0.0484027	0.0095	3.79498e-07	rs7937640	T	A	0.00792343	25.9592
12	2348844	0.0778967	0.0098	1.86896e-15	rs11062170	C	G	0.0123606	63.1809
12	89474352	0.0478046	0.0098	1.01899e-06	rs10858823	T	C	0.00758599	23.7951
12	49478658	0.0460021	0.0098	2.61601e-06	rs6580698	C	T	0.00729997	22.0345
12	126699427	0.190604	0.0417	4.83805e-06	rs117003004	T	C	0.00710831	20.8926
12	110354536	0.0907018	0.0176	2.69302e-07	rs17680262	T	C	0.00801439	26.5587
12	79478068	0.117298	0.0221	1.078e-07	rs75888683	T	G	0.008254	28.1706
13	80061074	0.0517987	0.0095	5.16702e-08	rs7982263	C	T	0.00847932	29.7297
13	113869045	-0.0659001	0.0112	3.555e-09	rs35306827	A	G	-0.00915021	34.6207
13	31324298	-0.0528012	0.0097	5.12201e-08	rs9671125	G	T	-0.00846521	29.6309
13	54035206	-0.0493043	0.0096	2.68602e-07	rs4884464	C	T	-0.00798695	26.3771
14	44003242	0.088001	0.0177	7.15995e-07	rs76769832	T	C	0.00773183	24.7189
14	100325465	-0.0509972	0.0101	4.89103e-07	rs4905906	G	T	-0.00785222	25.4947
14	62425610	-0.0481995	0.0098	8.90492e-07	rs10131905	A	C	-0.00764865	24.1898
14	30208630	0.0482978	0.0095	3.50897e-07	rs1959440	T	G	0.00790626	25.8468
14	33391029	-0.0548006	0.012	4.67197e-06	rs35985675	A	T	-0.0071019	20.8549
14	89497266	0.139503	0.0276	4.314e-07	rs77426572	G	C	0.00786036	25.5475
14	104319989	0.0486967	0.0099	8.18804e-07	rs12892189	A	C	0.0076495	24.1952
14	99719219	0.053	0.0094	1.96101e-08	rs2693698	G	A	0.00876824	31.7904
14	22991239	0.275701	0.0566	1.11699e-06	rs139129362	A	G	0.00757514	23.7271
14	51697392	0.0571949	0.0122	2.64801e-06	rs6572737	A	C	0.00729066	21.9783
15	31966534	0.163896	0.0345	2.04498e-06	rs1875665	G	A	0.00738786	22.5683
15	42904904	-0.0821973	0.0138	2.613e-09	rs4447398	C	A	-0.00926277	35.4778
15	59212111	0.0527048	0.0111	2.01502e-06	rs3145	A	G	0.00738408	22.5452
15	38973793	-0.0642041	0.0117	3.83001e-08	rs35958438	A	G	-0.0085338	30.113
15	85149575	-0.0674998	0.0103	5.01072e-11	rs748455	C	T	-0.0101912	42.9468
15	54490336	0.0497051	0.0106	3.00103e-06	rs12050642	G	A	0.0072923	21.9882
15	67653682	0.0503043	0.0101	6.97204e-07	rs72745470	G	C	0.00774554	24.8066
15	74033033	0.0824038	0.0155	1.027e-07	rs11858458	G	A	0.00826765	28.2638
15	50711158	-0.169304	0.0365	3.52201e-06	rs880983	A	G	-0.00721347	21.5154
16	89654800	-0.061302	0.0114	7.17001e-08	rs35251956	T	C	-0.00836249	28.9161
16	61740761	0.0458031	0.0096	1.72699e-06	rs8047976	G	A	0.00741981	22.7639
16	9958655	0.0586042	0.0104	1.893e-08	rs7201930	C	T	0.00876314	31.7534
16	11369930	-0.0461963	0.0094	8.24005e-07	rs1646022	G	C	-0.00764272	24.1523
16	9230816	-0.0627964	0.0099	2.62597e-10	rs28455634	A	G	-0.00986415	40.2345
16	29885698	0.0494004	0.0099	5.81701e-07	rs11644048	G	A	0.00776003	24.8995
16	64827484	-0.0666956	0.0135	7.45504e-07	rs1424003	G	T	-0.00768302	24.4077
16	72168337	0.0548998	0.0119	4.05397e-06	rs112439757	T	C	0.00717454	21.2837
17	11233901	-0.0459958	0.01	4.49004e-06	rs12603807	C	T	-0.007153	21.1561
17	27368377	-0.127196	0.025	3.71304e-07	rs72815749	G	A	-0.00791227	25.8861
17	1835482	0.0729041	0.0132	3.14101e-08	rs4790841	T	C	0.00858901	30.5039
17	53381885	0.0473956	0.0096	7.17299e-07	rs4794563	A	G	0.00767777	24.3744
17	38220432	0.0868005	0.0154	1.63599e-08	rs61554907	T	G	0.00876528	31.769
17	42191893	-0.064401	0.0102	2.82703e-10	rs228768	T	G	-0.00981867	39.8644
17	73115508	-0.0549994	0.0106	2.34099e-07	rs4788865	T	G	-0.00806899	26.9218
18	66025011	0.257502	0.0528	1.08901e-06	rs146655022	T	C	0.0075843	23.7845
18	4580004	-0.0489044	0.0105	3.31101e-06	rs62087023	C	T	-0.00724317	21.6929
18	51539487	0.050399	0.0093	6.62995e-08	rs8090457	G	A	0.00842762	29.3682
19	19358086	0.0697038	0.0129	6.35697e-08	rs112219496	A	G	0.00840297	29.1967
19	7590845	-0.0608975	0.0122	6.02102e-07	rs28377676	A	G	-0.00776261	24.9161
19	18758169	0.0628972	0.013	1.29601e-06	rs73923135	A	C	0.00752414	23.4086
19	2732986	0.0511038	0.0105	1.05201e-06	rs759073	C	T	0.0075689	23.688
19	48104647	0.0571949	0.011	2.03301e-07	rs2921552	A	T	0.00808596	27.0352
20	44742064	-0.0544977	0.0107	3.89798e-07	rs1569723	A	C	-0.00792067	25.9411
20	43760461	-0.0603046	0.0095	1.93201e-10	rs6104027	G	A	-0.00987158	40.2952
20	48033127	0.0553013	0.0094	4.25305e-09	rs237460	T	C	0.00914893	34.6111
20	60865815	0.0546991	0.0095	8.49806e-09	rs13044225	G	A	0.00895407	33.1523
20	37441935	0.0456984	0.0094	1.16899e-06	rs12625702	G	C	0.00756035	23.6345
20	59044356	0.0497997	0.0098	4.24199e-07	rs348798	A	G	0.00790257	25.8227
20	14426892	0.051904	0.0104	5.643e-07	rs6074741	C	T	0.00776132	24.9078
20	62133276	0.0525046	0.0105	5.79402e-07	rs880447	C	G	0.00777635	25.0044
21	39459318	0.0476998	0.0094	4.454e-07	rs8131986	C	A	0.00789144	25.75
22	22145634	-0.0450976	0.0094	1.46899e-06	rs34550586	G	A	-0.00746096	23.0171
22	20159422	0.0659048	0.014	2.65999e-06	rs111837408	C	T	0.0073208	22.1604
22	41153879	-0.0524027	0.0093	2.01099e-08	rs5758064	C	T	-0.00876264	31.7498
22	43397861	0.0513986	0.0095	6.28999e-08	rs2038061	G	A	0.00841382	29.2722
